# Supplementary material for: Impact of UPF2 on the levels of CD81 on extracellular vesicles
Source: Front Cell Dev Biol. 2024 Nov 25;12:1469080. doi: 10.3389/fcell.2024.1469080 (PMC11625909; doi:10.3389/fcell.2024.1469080)
Supplement: Supplementary file 2 [file Table1.xlsx]

## Sheet: Supplemental TABLE
SUPPLEMENTARY TABLE. List of RT-qPCR primers
Gene name	Forward primer (5’ to 3’)	Reverse primer (5’ to 3’)
CD81	GGTGAAGACCTTCCACGAGA	CCTCCTTGAAGAGGTTGCTG
SC35 1.6 kb	CGGTGTCCTCTTAAGAAAATGATGTA	CTGCTACACAACTGCGCCTTTT
GADD45A	TGATGTCGTTCTCGCAGCAA	TGATGTCGTTCTCGCAGCAA
GAPDH	TGCACCACCAACTGCTTAGC	GGCATGGACTGTGGTCATGAC
ACTB	CATGTACTTGCTATCCAGGC	CTCCTTAATGTCACGCACGAT
